# Supplementary material for: The Effects of Alcohol Drinking on Oral Microbiota in the Chinese Population
Source: Int J Environ Res Public Health. 2022 May 8;19(9):5729. doi: 10.3390/ijerph19095729 (PMC9103016; doi:10.3390/ijerph19095729)
Supplement: Supplementary file 1 [file ijerph-19-05729-s001.zip › Supplementary tables.xlsx]

## Sheet: Table S1
Supplementary Table S1: Differential abundant oral taxa between the drinker and non-drinker groups in phylum, class, order, family, genus and species levels.
Taxonomy	Mean count1			Model12				Model23				Model34
	Non-drinkers( N = 96)	Drinkers (N = 54)		log2Fc5	lfcSE6	Pvalue		log2Fc	lfcSE	Pvalue		log2Fc	lfcSE	Pvalue
k__Bacteria;p__Actinobacteria	931.4	940.48		-0.101856	0.132817	0.443148		0.0514012	0.144594	0.722225		0.0591947	0.144034	0.68109
k__Bacteria;p__Actinobacteria;c__Actinobacteria	904.02	884.44		-0.136522	0.141168	0.333498		0.0469735	0.154922	0.761732		0.031294	0.154914	0.83991
k__Bacteria;p__Actinobacteria;c__Actinobacteria;o__Actinomycetales	903.27	884.07		-0.135359	0.140216	0.334365		0.0295627	0.154485	0.848241		0.0171938	0.154341	0.911298
k__Bacteria;p__Actinobacteria;c__Actinobacteria;o__Actinomycetales;f__Actinomycetaceae	147.82	176.67		0.0981407	0.15972	0.538914		-0.0228066	0.187473	0.903174		-0.0845393	0.187154	0.651478
k__Bacteria;p__Actinobacteria;c__Actinobacteria;o__Actinomycetales;f__Actinomycetaceae;g__Actinomyces	146.62	174.81		0.214812	0.165107	0.193242		0.0754522	0.169909	0.656988		0.0335613	0.1698	0.843317
k__Bacteria;p__Actinobacteria;c__Actinobacteria;o__Actinomycetales;f__Actinomycetaceae;g__Mobiluncus	0.14	1.09		2.13626	1.10107	0.0523593		1.54458	1.27323	0.225086		1.48479	1.33332	0.265448
k__Bacteria;p__Actinobacteria;c__Actinobacteria;o__Actinomycetales;f__Corynebacteriaceae	24.59	25.85		-0.085983	0.232543	0.711568		-0.0586562	0.270836	0.82854		-0.0592105	0.276871	0.83066
k__Bacteria;p__Actinobacteria;c__Actinobacteria;o__Actinomycetales;f__Corynebacteriaceae;g__Corynebacterium	24.59	25.85		-0.0148274	0.222722	0.946921		0.0196599	0.240936	0.934966		-0.0315295	0.242368	0.896496
k__Bacteria;p__Actinobacteria;c__Actinobacteria;o__Actinomycetales;f__Corynebacteriaceae;g__Corynebacterium;s__durum	5.26	5.39		-0.135859	0.333829	0.684029		0.0427436	0.366899	0.907257		0.0552513	0.370996	0.881611
k__Bacteria;p__Actinobacteria;c__Actinobacteria;o__Actinomycetales;f__Corynebacteriaceae;g__Corynebacterium;s__variabile	1.07	3.41		1.07949	1.87625	0.565059		2.43303	2.31678	0.293635		5.0707	2.46566	0.0397316
k__Bacteria;p__Actinobacteria;c__Actinobacteria;o__Actinomycetales;f__Micrococcaceae	728.57	680.46		-0.317005	0.179576	0.0775132		-0.0368271	0.200338	0.854151		-0.0476068	0.201945	0.813634
k__Bacteria;p__Actinobacteria;c__Actinobacteria;o__Actinomycetales;f__Micrococcaceae;g__Rothia	728.57	680.46		-0.207834	0.167078	0.213523		-0.0458455	0.178413	0.797207		-0.0869282	0.177258	0.623848
k__Bacteria;p__Actinobacteria;c__Actinobacteria;o__Actinomycetales;f__Micrococcaceae;g__Rothia;s__aeria	39.12	26.76		-0.735574	0.304995	0.0158758		-0.150169	0.320476	0.639368		-0.160635	0.322874	0.618825
k__Bacteria;p__Actinobacteria;c__Actinobacteria;o__Actinomycetales;f__Micrococcaceae;g__Rothia;s__dentocariosa	25.74	37.91		0.416702	0.395448	0.291999		0.0479611	0.425636	0.910283		-0.160678	0.420592	0.70244
k__Bacteria;p__Actinobacteria;c__Actinobacteria;o__Actinomycetales;f__Micrococcaceae;g__Rothia;s__mucilaginosa	663.71	615.8		-0.257834	0.182222	0.157083		-0.0423104	0.193191	0.826643		-0.0765479	0.191979	0.690092
k__Bacteria;p__Actinobacteria;c__Actinobacteria;o__Actinomycetales;f__Nocardioidaceae	0.04	0		-0.260965	3.02555	0.931265		-0.0898012	3.70012	0.980637		-0.0846284	3.75703	0.982029
k__Bacteria;p__Actinobacteria;c__Actinobacteria;o__Actinomycetales;f__Nocardioidaceae;g__Propionicimonas	0.04	0		-0.174475	3.02555	0.954014		-0.0529632	3.29088	0.987159		-0.0432413	3.30528	0.989562
k__Bacteria;p__Actinobacteria;c__Actinobacteria;o__Actinomycetales;f__Propionibacteriaceae	2.24	1.09		-1.19641	0.509526	0.0188707		-0.650333	0.715936	0.363684		-0.777315	0.727838	0.28553
k__Bacteria;p__Actinobacteria;c__Actinobacteria;o__Actinomycetales;f__Propionibacteriaceae;g__Propionibacterium	0.05	0		-0.20453	3.02555	0.946103		-0.178526	3.29088	0.956737		-0.202987	3.30528	0.95103
k__Bacteria;p__Actinobacteria;c__Actinobacteria;o__Actinomycetales;f__Propionibacteriaceae;g__Propionibacterium;s__acnes	0.05	0		-0.23141	3.02555	0.939033		-0.174772	3.29088	0.957646		-0.198357	3.30528	0.952146
k__Bacteria;p__Actinobacteria;c__Actinobacteria;o__Bifidobacteriales	0.75	0.37		-0.933123	1.08998	0.391946		-3.1122	3.69539	0.399684		-3.89674	3.75261	0.299081
k__Bacteria;p__Actinobacteria;c__Actinobacteria;o__Bifidobacteriales;f__Bifidobacteriaceae	0.75	0.37		-1.02378	1.08235	0.344206		-2.98913	3.69543	0.418588		-0.660386	3.75226	0.860297
k__Bacteria;p__Actinobacteria;c__Actinobacteria;o__Bifidobacteriales;f__Bifidobacteriaceae;g__Bifidobacterium	0.39	0.07		-0.950147	1.67206	0.569865		-0.896661	2.01564	0.656426		-0.969507	2.1862	0.657429
k__Bacteria;p__Actinobacteria;c__Actinobacteria;o__Bifidobacteriales;f__Bifidobacteriaceae;g__Scardovia	0.36	0.3		-0.251628	1.2761	0.843683		-0.493678	1.50287	0.742542		-0.448797	1.57776	0.776065
k__Bacteria;p__Actinobacteria;c__Coriobacteriia	27.38	56.04		1.01439	0.28732	0.000414722		0.728535	0.329294	0.026938		0.707927	0.336785	0.0355519
k__Bacteria;p__Actinobacteria;c__Coriobacteriia;o__Coriobacteriales	27.38	56.04		1.01312	0.287543	0.000426101		0.689995	0.329857	0.0364567		0.675765	0.337494	0.0452519
k__Bacteria;p__Actinobacteria;c__Coriobacteriia;o__Coriobacteriales;f__Coriobacteriaceae	27.38	56.04		0.878149	0.281451	0.001808		0.660675	0.321194	0.0396923		0.640472	0.328411	0.0511509
k__Bacteria;p__Actinobacteria;c__Coriobacteriia;o__Coriobacteriales;f__Coriobacteriaceae;g__Atopobium	24.4	50.72		1.051	0.311	0.000726403		0.529493	0.31801	0.0959092		0.554318	0.320128	0.0833534
k__Bacteria;p__Actinobacteria;c__Coriobacteriia;o__Coriobacteriales;f__Coriobacteriaceae;g__Slackia	0.32	0.63		0.731754	0.886747	0.409252		0.47932	1.01832	0.637856		0.362923	1.05157	0.73
k__Bacteria;p__Bacteroidetes	2081.23	2530.83		0.224638	0.079997	0.00498373		0.142986	0.0940022	0.128236		0.141542	0.0948549	0.135649
k__Bacteria;p__Bacteroidetes;c__Bacteroidia	1859.57	2366.2		0.378518	0.10582	0.000347568		0.208861	0.117072	0.0744172		0.188171	0.118477	0.11223
k__Bacteria;p__Bacteroidetes;c__Bacteroidia;o__Bacteroidales	1859.57	2366.2		0.363132	0.104297	0.000498247		0.176218	0.115207	0.126124		0.154616	0.116583	0.184763
k__Bacteria;p__Bacteroidetes;c__Bacteroidia;o__Bacteroidales;f__Bacteroidaceae	3.06	5.33		0.816035	0.484893	0.0923909		0.539572	0.643131	0.401483		0.325704	0.654054	0.6185
k__Bacteria;p__Bacteroidetes;c__Bacteroidia;o__Bacteroidales;f__Bacteroidaceae;g__Bacteroides	3.06	5.33		0.746651	0.487355	0.125511		0.476846	0.532128	0.370194		0.519414	0.534937	0.331558
k__Bacteria;p__Bacteroidetes;c__Bacteroidia;o__Bacteroidales;f__BS11	3.19	6.02		0.769806	0.850544	0.365426		0.910488	1.55245	0.557548		3.03969	1.63137	0.0624236
k__Bacteria;p__Bacteroidetes;c__Bacteroidia;o__Bacteroidales;f__Odoribacteraceae	1.67	2.09		0.178877	0.693801	0.796544		0.472099	1.10279	0.668581		1.00103	1.15863	0.387599
k__Bacteria;p__Bacteroidetes;c__Bacteroidia;o__Bacteroidales;f__Odoribacteraceae;g__Odoribacter	1.67	2.09		0.227821	0.695448	0.743223		-0.263223	0.762603	0.729971		-0.284448	0.778239	0.714736
k__Bacteria;p__Bacteroidetes;c__Bacteroidia;o__Bacteroidales;f__p-2534-18B5	0.21	0.17		-0.260961	1.95653	0.893893		-0.325715	3.69871	0.929828		-0.406989	3.75573	0.913706
k__Bacteria;p__Bacteroidetes;c__Bacteroidia;o__Bacteroidales;f__Paraprevotellaceae	295.65	414.7		0.339882	0.168318	0.0434572		0.304763	0.186637	0.102486		0.284828	0.190108	0.134071
k__Bacteria;p__Bacteroidetes;c__Bacteroidia;o__Bacteroidales;f__Paraprevotellaceae;g__Prevotella;s__tannerae	53.61	109		0.956631	0.262462	0.000267563		0.869993	0.286553	0.00239691		0.866744	0.289572	0.00276083
k__Bacteria;p__Bacteroidetes;c__Bacteroidia;o__Bacteroidales;f__Porphyromonadaceae	582.47	524		-0.313049	0.117004	0.00746065		-0.237416	0.145318	0.102308		-0.183388	0.14277	0.198968
k__Bacteria;p__Bacteroidetes;c__Bacteroidia;o__Bacteroidales;f__Porphyromonadaceae;g__Paludibacter	7.65	10.41		0.375628	0.31305	0.23018		0.0113211	0.334307	0.972985		0.0129613	0.33795	0.969406
k__Bacteria;p__Bacteroidetes;c__Bacteroidia;o__Bacteroidales;f__Porphyromonadaceae;g__Porphyromonas	557.62	488.76		-0.274614	0.1259	0.0291686		-0.28781	0.137145	0.0358531		-0.247756	0.13611	0.0687199
k__Bacteria;p__Bacteroidetes;c__Bacteroidia;o__Bacteroidales;f__Porphyromonadaceae;g__Porphyromonas;s__endodontalis	70.18	72.5		-0.116777	0.267136	0.662007		-0.289068	0.286204	0.312492		-0.336741	0.288565	0.243231
k__Bacteria;p__Bacteroidetes;c__Bacteroidia;o__Bacteroidales;f__Porphyromonadaceae;g__Tannerella	17.14	24.7		0.384158	0.21184	0.0697642		0.103529	0.223528	0.64325		0.152964	0.222684	0.49214
k__Bacteria;p__Bacteroidetes;c__Bacteroidia;o__Bacteroidales;f__Prevotellaceae	959.67	1396.26		0.47655	0.13556	0.000439048		0.325211	0.158132	0.0397268		0.248973	0.158702	0.116691
k__Bacteria;p__Bacteroidetes;c__Bacteroidia;o__Bacteroidales;f__Prevotellaceae;g__Prevotella	1255.23	1810.96		0.568146	0.146839	0.000109204		0.468895	0.15978	0.00333946		0.446513	0.159881	0.0052258
k__Bacteria;p__Bacteroidetes;c__Bacteroidia;o__Bacteroidales;f__Prevotellaceae;g__Prevotella;s__intermedia	96.78	108.13		0.0195999	0.259938	0.939895		0.12847	0.276738	0.642484		0.106801	0.277365	0.700196
k__Bacteria;p__Bacteroidetes;c__Bacteroidia;o__Bacteroidales;f__Prevotellaceae;g__Prevotella;s__melaninogenica	447.5	805.52		0.880364	0.202095	1.32352e-05		0.681183	0.216212	0.00162969		0.648104	0.217626	0.0029008
k__Bacteria;p__Bacteroidetes;c__Bacteroidia;o__Bacteroidales;f__Prevotellaceae;g__Prevotella;s__nanceiensis	66.25	51.61		-0.442608	0.207384	0.0328229		-0.197424	0.222463	0.374839		-0.178956	0.224522	0.425422
k__Bacteria;p__Bacteroidetes;c__Bacteroidia;o__Bacteroidales;f__Prevotellaceae;g__Prevotella;s__nigrescens	26.45	19.89		-0.471181	0.313476	0.132817		-0.56091	0.336781	0.095812		-0.573561	0.33243	0.0844624
k__Bacteria;p__Bacteroidetes;c__Bacteroidia;o__Bacteroidales;f__Prevotellaceae;g__Prevotella;s__pallens	112.56	142.91		0.450038	0.230948	0.0513367		0.34458	0.250534	0.169013		0.329991	0.252431	0.191127
k__Bacteria;p__Bacteroidetes;c__Bacteroidia;o__Bacteroidales;f__Rikenellaceae	0.5	0.65		-0.791103	1.21206	0.513955		0.00444988	3.69686	0.99904		2.88868	3.75355	0.441544
k__Bacteria;p__Bacteroidetes;c__Bacteroidia;o__Bacteroidales;f__Rikenellaceae;g__Blvii28	0.5	0.65		-0.73062	1.17354	0.533563		0.72005	1.33143	0.588639		0.58998	1.38403	0.669905
k__Bacteria;p__Bacteroidetes;c__Flavobacteriia	221.66	164.63		-0.492636	0.174043	0.00464692		-0.278666	0.207765	0.179836		-0.284558	0.207016	0.169264
k__Bacteria;p__Bacteroidetes;c__Flavobacteriia;o__Flavobacteriales	221.66	164.63		-0.506476	0.175975	0.00400053		-0.310422	0.209272	0.137984		-0.321115	0.208569	0.123655
k__Bacteria;p__Bacteroidetes;c__Flavobacteriia;o__Flavobacteriales;f__Flavobacteriaceae	186.41	143.76		-0.591169	0.20013	0.00313757		-0.336138	0.23905	0.159682		-0.351089	0.239351	0.14242
k__Bacteria;p__Bacteroidetes;c__Flavobacteriia;o__Flavobacteriales;f__Flavobacteriaceae;g__Capnocytophaga	186.41	143.76		-0.479093	0.189478	0.0114557		-0.387408	0.201141	0.0540981		-0.402725	0.199328	0.0433405
k__Bacteria;p__Bacteroidetes;c__Flavobacteriia;o__Flavobacteriales;f__Flavobacteriaceae;g__Capnocytophaga;s__ochracea	81.45	61.43		-0.505993	0.210318	0.016135		-0.41177	0.228689	0.0717709		-0.450031	0.224476	0.0449834
k__Bacteria;p__Bacteroidetes;c__Flavobacteriia;o__Flavobacteriales;f__Weeksellaceae	35.25	20.87		-0.870722	0.226102	0.000117633		-0.581264	0.252951	0.0215654		-0.563236	0.254641	0.0269749
k__Bacteria;p__Chlorobi	0	0.22		0.572792	3.02555	0.849843		0.212037	3.69935	0.954292		0.198461	3.75637	0.957865
k__Bacteria;p__Chlorobi;c__OPB56	0	0.22		0.621458	3.02555	0.837257		0.241112	3.69939	0.948034		0.206811	3.75643	0.956095
k__Bacteria;p__Chloroflexi	0.02	0.3		0.726412	3.02555	0.810259		0.195789	3.69941	0.957792		0.170405	3.75628	0.963816
k__Bacteria;p__Chloroflexi;c__Anaerolineae	0.02	0.3		0.775077	3.02555	0.797814		0.207412	3.69934	0.955288		0.168709	3.75629	0.964176
k__Bacteria;p__Chloroflexi;c__Anaerolineae;o__Anaerolineales	0.02	0.3		0.761585	3.02555	0.801259		0.18377	3.69933	0.96038		0.144571	3.75629	0.969299
k__Bacteria;p__Chloroflexi;c__Anaerolineae;o__Anaerolineales;f__Anaerolinaceae	0.02	0.3		0.657426	3.02553	0.82798		0.114111	3.69939	0.975393		0.0638864	3.75626	0.98643
k__Bacteria;p__Elusimicrobia	0.2	0.44		0.658264	1.22707	0.591645		-0.017311	3.69791	0.996265		-0.0516967	3.75496	0.989015
k__Bacteria;p__Elusimicrobia;c__Elusimicrobia	0.16	0.22		0.170627	1.64466	0.917371		0.0716684	3.69922	0.984543		-1.02766	3.75516	0.784342
k__Bacteria;p__Elusimicrobia;c__Elusimicrobia;o__Elusimicrobiales	0.16	0.22		0.157136	1.52424	0.917891		0.0380993	3.69917	0.991782		-0.0128478	3.75623	0.997271
k__Bacteria;p__Elusimicrobia;c__Endomicrobia	0.04	0.22		0.501236	2.82315	0.85908		0.0568515	3.69932	0.987739		0.0231494	3.75629	0.995083
k__Bacteria;p__Firmicutes	2294.93	2508.98		0.0518865	0.0847187	0.540236		0.0261341	0.0996505	0.793123		0.0237774	0.101452	0.814697
k__Bacteria;p__Firmicutes;c__Bacilli	1330.46	1256.81		-0.192762	0.143174	0.17819		-0.101931	0.15127	0.500416		-0.126845	0.154575	0.411874
k__Bacteria;p__Firmicutes;c__Bacilli;o__Gemellales	61.29	52.52		-0.375066	0.196691	0.0565361		-0.0766856	0.218195	0.725248		-0.145865	0.221666	0.510514
k__Bacteria;p__Firmicutes;c__Bacilli;o__Gemellales;f__Gemellaceae	61.29	52.52		-0.510214	0.199032	0.0103629		-0.188351	0.221531	0.395202		-0.256475	0.225133	0.254614
k__Bacteria;p__Firmicutes;c__Bacilli;o__Lactobacillales	1269.17	1204.3		-0.194023	0.141551	0.170471		-0.135694	0.151957	0.371871		-0.160007	0.155276	0.30279
k__Bacteria;p__Firmicutes;c__Bacilli;o__Lactobacillales;f__Aerococcaceae	9.17	5.83		-0.892797	0.463872	0.0542716		-1.24582	0.607872	0.0404154		-1.23382	0.625182	0.0484348
k__Bacteria;p__Firmicutes;c__Bacilli;o__Lactobacillales;f__Aerococcaceae;g__Abiotrophia	9.17	5.83		-0.753287	0.457943	0.0999829		-0.5019	0.491465	0.307144		-0.516081	0.497933	0.299994
k__Bacteria;p__Firmicutes;c__Bacilli;o__Lactobacillales;f__Carnobacteriaceae	236.26	211.35		-0.334685	0.146652	0.0224796		-0.328658	0.156241	0.0354198		-0.345186	0.15949	0.0304403
k__Bacteria;p__Firmicutes;c__Bacilli;o__Lactobacillales;f__Carnobacteriaceae;g__Granulicatella	236.26	211.35		-0.249899	0.130664	0.0558083		-0.213679	0.141219	0.130254		-0.233657	0.142448	0.100943
k__Bacteria;p__Firmicutes;c__Bacilli;o__Lactobacillales;f__Lactobacillaceae	1.6	2.94		1.22645	1.02813	0.232913		2.74554	3.69378	0.457308		2.54257	3.37693	0.451495
k__Bacteria;p__Firmicutes;c__Bacilli;o__Lactobacillales;f__Lactobacillaceae;g__Lactobacillus	1.6	2.94		0.886074	1.05965	0.403047		1.11555	1.1139	NA		1.05011	1.07103	0.326856
k__Bacteria;p__Firmicutes;c__Bacilli;o__Lactobacillales;f__Lactobacillaceae;g__Lactobacillus;s__delbrueckii	0.2	0.63		1.23372	2.01157	0.539668		0.760381	2.42155	0.753517		0.642082	2.65772	0.809097
k__Bacteria;p__Firmicutes;c__Bacilli;o__Lactobacillales;f__Lactobacillaceae;g__Lactobacillus;s__helveticus	0.1	0.13		-0.00766066	3.02555	0.99798		0.346972	3.29088	0.916031		0.339908	3.30526	0.918091
k__Bacteria;p__Firmicutes;c__Bacilli;o__Lactobacillales;f__Lactobacillaceae;g__Lactobacillus;s__mucosae	0.28	0.83		0.377051	1.91647	0.844029		1.20238	2.10749	0.56832		0.832012	2.24401	0.710808
k__Bacteria;p__Firmicutes;c__Bacilli;o__Lactobacillales;f__Lactobacillaceae;g__Lactobacillus;s__reuteri	0.18	0.06		-0.431781	2.65235	0.870682		-0.537485	3.29088	0.870262		-0.604198	3.30526	0.854956
k__Bacteria;p__Firmicutes;c__Bacilli;o__Lactobacillales;f__Lactobacillaceae;g__Lactobacillus;s__salivarius	0.24	0.61		1.15319	1.6492	0.4844		0.833373	1.93747	0.667098		0.637247	2.08965	0.760401
k__Bacteria;p__Firmicutes;c__Bacilli;o__Lactobacillales;f__Lactobacillaceae;g__Lactobacillus;s__vaginalis	0.39	0.3		-0.0944893	3.02555	0.975086		0.818132	3.28828	NA		0.423476	3.30389	0.898011
k__Bacteria;p__Firmicutes;c__Bacilli;o__Lactobacillales;f__Streptococcaceae	1022.14	984.17		-0.290697	0.157504	0.0649436		-0.200575	0.170839	0.240373		-0.226851	0.174569	0.193775
k__Bacteria;p__Firmicutes;c__Bacilli;o__Lactobacillales;f__Streptococcaceae;g__Streptococcus	1022.14	984.17		-0.162306	0.14151	0.251399		-0.0213962	0.150852	0.887209		-0.0762506	0.15053	0.612472
k__Bacteria;p__Firmicutes;c__Bacilli;o__Lactobacillales;f__Streptococcaceae;g__Streptococcus;s__anginosus	1.17	2.69		-0.138548	1.17497	0.906135		2.02432	1.27434	0.112167		1.7524	1.31476	0.182576
k__Bacteria;p__Firmicutes;c__Bacilli;o__Lactobacillales;f__Streptococcaceae;g__Streptococcus;s__infantis	822.38	748.44		-0.319422	0.163887	0.0512912		-0.070958	0.169862	0.676139		-0.121491	0.17019	0.475316
k__Bacteria;p__Firmicutes;c__Bacilli;o__Lactobacillales;f__Streptococcaceae;g__Streptococcus;s__sobrinus	0.09	0.04		-0.244768	3.02555	0.935521		-0.116701	3.29088	0.971711		-0.0588423	3.30528	0.985796
k__Bacteria;p__Firmicutes;c__Clostridia	937.46	1212.09		0.371132	0.109925	0.000734873		0.196639	0.129874	0.130006		0.173712	0.131746	0.187322
k__Bacteria;p__Firmicutes;c__Clostridia;o__Clostridiales	937.46	1212.09		0.359639	0.108685	0.00093631		0.16892	0.128913	0.190079		0.14865	0.130687	0.255349
k__Bacteria;p__Firmicutes;c__Clostridia;o__Clostridiales;f__Eubacteriaceae	0.12	0.07		-0.287679	2.6597	0.913867		0.186003	3.69947	0.959901		0.171914	3.75632	0.963496
k__Bacteria;p__Firmicutes;c__Clostridia;o__Clostridiales;f__Eubacteriaceae;g__Pseudoramibacter_Eubacterium	0.12	0.07		-0.201188	2.50253	0.935924		0.134594	3.21596	0.966617		0.155233	3.30528	0.962541
k__Bacteria;p__Firmicutes;c__Clostridia;o__Clostridiales;f__Lachnospiraceae	129.42	162.11		0.203844	0.111943	0.0686122		0.0811128	0.12838	0.527504		0.0895694	0.131345	0.495276
k__Bacteria;p__Firmicutes;c__Clostridia;o__Clostridiales;f__Lachnospiraceae;g__Butyrivibrio	1.11	1.04		-0.0809533	0.597518	0.89223		-0.386802	0.66063	0.558209		-0.479446	0.672047	0.475591
k__Bacteria;p__Firmicutes;c__Clostridia;o__Clostridiales;f__Lachnospiraceae;g__Catonella	15.67	12.83		-0.354577	0.249965	0.156044		-0.232549	0.265166	0.380489		-0.202128	0.263038	0.442227
k__Bacteria;p__Firmicutes;c__Clostridia;o__Clostridiales;f__Lachnospiraceae;g__Johnsonella	0.11	0.26		0.3632	1.49767	0.808385		0.498514	1.80662	0.782596		0.519704	1.95422	0.790286
k__Bacteria;p__Firmicutes;c__Clostridia;o__Clostridiales;f__Lachnospiraceae;g__Johnsonella;s__ignava	0.11	0.26		0.33632	1.57781	0.831206		0.503587	1.93073	0.794226		0.519206	2.09166	0.803959
k__Bacteria;p__Firmicutes;c__Clostridia;o__Clostridiales;f__Lachnospiraceae;g__Lachnoanaerobaculum	43.74	52.85		0.256681	0.143306	0.0732713		0.241853	0.155818	0.120627		0.269121	0.155741	0.0839868
k__Bacteria;p__Firmicutes;c__Clostridia;o__Clostridiales;f__Lachnospiraceae;g__Lachnoanaerobaculum;s__orale	43.74	52.85		0.21441	0.136846	0.117162		0.221873	0.148547	0.135275		0.248411	0.148344	0.0940191
k__Bacteria;p__Firmicutes;c__Clostridia;o__Clostridiales;f__Lachnospiraceae;g__Moryella	17.05	32.07		0.923344	0.268208	0.000576062		0.583444	0.285663	0.0411098		0.624422	0.286507	0.0292996
k__Bacteria;p__Firmicutes;c__Clostridia;o__Clostridiales;f__Lachnospiraceae;g__Oribacterium	45.46	52.65		0.194374	0.165024	0.238856		0.0548695	0.17296	0.751062		0.0383084	0.173755	0.825502
k__Bacteria;p__Firmicutes;c__Clostridia;o__Clostridiales;f__Lachnospiraceae;g__Shuttleworthia	1.17	1.46		0.305799	0.83474	0.714111		-0.146893	0.926858	0.874075		-0.149551	0.953377	0.875351
k__Bacteria;p__Firmicutes;c__Clostridia;o__Clostridiales;f__Lachnospiraceae;g__Shuttleworthia;s__satelles	1.17	1.46		0.289083	0.849792	0.733721		-0.154371	0.947071	0.870519		-0.161717	0.9742	0.868157
k__Bacteria;p__Firmicutes;c__Clostridia;o__Clostridiales;f__Mogibacteriaceae	42.83	58.37		0.344681	0.182643	0.0591351		0.431096	0.225978	0.056431		0.373283	0.23033	0.105095
k__Bacteria;p__Firmicutes;c__Clostridia;o__Clostridiales;f__Mogibacteriaceae;g__Anaerovorax	5.45	3.26		-0.735368	0.450258	0.102424		-0.48407	0.492429	0.325595		-0.376259	0.497378	0.449359
k__Bacteria;p__Firmicutes;c__Clostridia;o__Clostridiales;f__Mogibacteriaceae;g__Mogibacterium	2.76	5.33		0.867103	0.323884	0.00742403		0.624406	0.351895	0.0759955		0.55091	0.356445	0.122209
k__Bacteria;p__Firmicutes;c__Clostridia;o__Clostridiales;f__Peptococcaceae	2.81	2.7		-0.204037	0.353919	0.564271		0.609771	0.435897	0.161847		0.589989	0.442903	0.182829
k__Bacteria;p__Firmicutes;c__Clostridia;o__Clostridiales;f__Peptococcaceae;g__Peptococcus	2.81	2.7		-0.13882	0.354642	0.695475		0.587917	0.378096	0.11996		0.60063	0.380112	0.114075
k__Bacteria;p__Firmicutes;c__Clostridia;o__Clostridiales;f__Peptostreptococcaceae	57.23	58.28		-0.110225	0.190614	0.563087		0.196498	0.228009	0.388798		0.194586	0.232516	0.402664
k__Bacteria;p__Firmicutes;c__Clostridia;o__Clostridiales;f__Peptostreptococcaceae;g__Filifactor	32.47	37.43		0.0922432	0.316689	0.770842		-0.141557	0.343097	0.679911		-0.118926	0.344978	0.730293
k__Bacteria;p__Firmicutes;c__Clostridia;o__Clostridiales;f__Peptostreptococcaceae;g__Peptostreptococcus	18.99	16.7		-0.213368	0.216976	0.325425		-0.0542673	0.234259	0.816806		-0.0382657	0.23324	0.869683
k__Bacteria;p__Firmicutes;c__Clostridia;o__Clostridiales;f__Syntrophomonadaceae	0.06	0.3		0.537146	1.89699	0.777057		0.343512	3.69978	0.926025		0.254327	3.75686	0.946027
k__Bacteria;p__Firmicutes;c__Clostridia;o__Clostridiales;f__Syntrophomonadaceae;g__Syntrophomonas	0.06	0.3		0.620345	1.73811	0.721161		0.53064	2.13115	0.803367		0.514247	2.33509	0.825695
k__Bacteria;p__Firmicutes;c__Clostridia;o__Clostridiales;f__Tissierellaceae	42.3	42.94		-0.125474	0.204952	0.540396		-0.329588	0.259321	0.203741		-0.391018	0.262903	0.136933
k__Bacteria;p__Firmicutes;c__Clostridia;o__Clostridiales;f__Tissierellaceae;g__Parvimonas	41.14	41.67		-0.0406935	0.213771	0.849027		-0.218054	0.231831	0.346925		-0.228989	0.233479	0.326706
k__Bacteria;p__Firmicutes;c__Clostridia;o__Clostridiales;f__Tissierellaceae;g__ph2	0.08	0.13		0.0793335	2.53195	0.975004		0.0351398	3.2605	0.991401		-0.00908448	3.30528	0.997807
k__Bacteria;p__Firmicutes;c__Clostridia;o__Clostridiales;f__Veillonellaceae	601.61	809.63		0.318633	0.135006	0.0182678		0.166116	0.161671	0.304188		0.123665	0.162657	0.447085
k__Bacteria;p__Firmicutes;c__Clostridia;o__Clostridiales;f__Veillonellaceae;g__Acidaminococcus	0.22	0.02		-0.63199	3.02555	0.834539		-0.371627	3.29088	0.910089		-0.415351	3.30524	0.899998
k__Bacteria;p__Firmicutes;c__Clostridia;o__Clostridiales;f__Veillonellaceae;g__Dialister	15.32	23.54		0.536071	0.292143	0.0665115		0.41116	0.319661	0.198361		0.395304	0.321573	0.218965
k__Bacteria;p__Firmicutes;c__Clostridia;o__Clostridiales;f__Veillonellaceae;g__Megasphaera	36.05	80.46		1.16825	0.341712	0.000628971		0.614453	0.356188	0.0845133		0.578524	0.359057	0.107129
k__Bacteria;p__Firmicutes;c__Clostridia;o__Clostridiales;f__Veillonellaceae;g__Schwartzia	1.72	1.39		-0.476749	0.663132	0.472181		-0.579251	0.729326	0.427063		-0.631852	0.74531	0.396566
k__Bacteria;p__Firmicutes;c__Clostridia;o__Clostridiales;f__Veillonellaceae;g__Selenomonas	57.81	63.65		0.0737992	0.22638	0.744427		-0.122325	0.245006	0.617586		-0.116947	0.247119	0.636039
k__Bacteria;p__Firmicutes;c__Clostridia;o__Clostridiales;f__Veillonellaceae;g__Selenomonas;s__noxia	8.76	4.94		-0.857382	0.603758	0.155585		-1.18576	0.659021	0.0719752		-1.28007	0.666297	0.0547113
k__Bacteria;p__Firmicutes;c__Clostridia;o__Clostridiales;f__Veillonellaceae;g__Veillonella	490.1	639.96		0.378269	0.150821	0.0121392		0.22405	0.161607	0.165628		0.201745	0.162553	0.214568
k__Bacteria;p__Firmicutes;c__Clostridia;o__Clostridiales;f__Veillonellaceae;g__Veillonella;s__dispar	174.84	241.48		0.403725	0.389996	0.300574		0.132366	0.420174	0.752741		0.00189468	0.420278	0.996403
k__Bacteria;p__Firmicutes;c__Clostridia;o__Clostridiales;f__Veillonellaceae;g__Veillonella;s__parvula	9.7	8.26		-0.0641865	1.02515	0.950076		-0.442776	1.13885	0.697429		-1.09683	1.14653	0.338743
k__Bacteria;p__Firmicutes;c__Erysipelotrichi	27.01	40.07		0.544301	0.199589	0.00638917		0.415215	0.239015	0.0823534		0.39722	0.244426	0.104139
k__Bacteria;p__Firmicutes;c__Erysipelotrichi;o__Erysipelotrichales	27.01	40.07		0.533817	0.197803	0.00696052		0.384494	0.237133	0.104926		0.369389	0.24272	0.128041
k__Bacteria;p__Firmicutes;c__Erysipelotrichi;o__Erysipelotrichales;f__Erysipelotrichaceae	27.01	40.07		0.426976	0.187314	0.0226395		0.307356	0.225952	0.173745		0.278386	0.23087	0.227889
k__Bacteria;p__Firmicutes;c__Erysipelotrichi;o__Erysipelotrichales;f__Erysipelotrichaceae;g__Asteroleplasma	0.04	0.17		0.306419	3.02555	0.91933		0.197357	3.29088	0.952179		0.161319	3.30528	0.961074
k__Bacteria;p__Firmicutes;c__Erysipelotrichi;o__Erysipelotrichales;f__Erysipelotrichaceae;g__Asteroleplasma;s__anaerobium	0.04	0.17		0.279539	3.02555	0.926386		0.201111	3.29088	0.95127		0.165948	3.30528	0.959957
k__Bacteria;p__Firmicutes;c__Erysipelotrichi;o__Erysipelotrichales;f__Erysipelotrichaceae;g__Bulleidia	26.48	39.06		0.527049	0.199843	0.00835635		0.410957	0.216253	0.0573869		0.421167	0.217857	0.0532085
k__Bacteria;p__Firmicutes;c__Erysipelotrichi;o__Erysipelotrichales;f__Erysipelotrichaceae;g__Bulleidia;s__moorei	25.38	37.52		0.486094	0.198325	0.014246		0.413153	0.215457	0.0551659		0.419955	0.217299	0.0532842
k__Bacteria;p__Firmicutes;c__Erysipelotrichi;o__Erysipelotrichales;f__Erysipelotrichaceae;g__RFN20	0.02	0		-0.114363	3.02555	0.969848		-0.100421	3.29088	0.975656		-0.119307	3.30528	0.971206
k__Bacteria;p__Firmicutes;c__Erysipelotrichi;o__Erysipelotrichales;f__Erysipelotrichaceae;g__Sharpea	0.47	0.85		0.809029	0.858226	0.345847		0.350288	0.969448	0.717855		0.226298	0.99374	0.819861
k__Bacteria;p__Fusobacteria	684.75	698.83		-0.0264154	0.0989335	0.789468		-0.0787503	0.124163	0.525918		-0.0296182	0.125084	0.812823
k__Bacteria;p__Fusobacteria;c__Fusobacteriia	684.75	698.83		0.0306825	0.0991397	0.756951		-0.0817846	0.118499	0.490088		-0.0476245	0.120139	0.691802
k__Bacteria;p__Fusobacteria;c__Fusobacteriia;o__Fusobacteriales	684.75	698.83		0.0151759	0.0984978	0.877552		-0.108036	0.118986	0.363892		-0.0776064	0.120815	0.520641
k__Bacteria;p__Fusobacteria;c__Fusobacteriia;o__Fusobacteriales;f__Fusobacteriaceae	428.3	431.96		-0.117966	0.111805	0.291378		-0.181623	0.140276	0.195405		-0.170229	0.141874	0.230193
k__Bacteria;p__Fusobacteria;c__Fusobacteriia;o__Fusobacteriales;f__Fusobacteriaceae;g__Fusobacterium	428.3	431.96		-0.0358786	0.120725	0.766319		-0.0789098	0.130802	0.546324		-0.0615202	0.131364	0.639556
k__Bacteria;p__Fusobacteria;c__Fusobacteriia;o__Fusobacteriales;f__Leptotrichiaceae	256.45	266.87		-0.10097	0.126505	0.424782		-0.149471	0.15527	0.335721		-0.114894	0.156852	0.463865
k__Bacteria;p__Fusobacteria;c__Fusobacteriia;o__Fusobacteriales;f__Leptotrichiaceae;g__Leptotrichia	234	247.28		0.0329421	0.144052	0.819117		-0.00407323	0.155787	0.979141		-0.0231253	0.154376	0.880924
k__Bacteria;p__GN02	22.42	13.98		-0.6308	0.427746	0.140291		-0.304574	0.525105	0.561897		-0.297667	0.534007	0.577239
k__Bacteria;p__GN02;c__BD1-5	22.42	13.98		-0.598052	0.414807	0.14937		-0.24229	0.521608	0.642285		-0.247015	0.531049	0.641827
k__Bacteria;p__Proteobacteria	3665.29	2947.31		-0.346812	0.125189	0.00560029		-0.223843	0.144565	0.121528		-0.175766	0.146045	0.22878
k__Bacteria;p__Proteobacteria;c__Alphaproteobacteria	0.04	0.2		0.447802	3.02555	0.882338		0.31315	3.69935	0.93254		0.271228	3.75632	0.942438
k__Bacteria;p__Proteobacteria;c__Betaproteobacteria	2459.21	1973.39		-0.365619	0.137934	0.00803323		-0.195673	0.161206	0.224822		-0.165559	0.1643	0.313614
k__Bacteria;p__Proteobacteria;c__Betaproteobacteria;o__Burkholderiales	118.6	73.96		-0.745158	0.25557	0.00354928		-0.815967	0.289975	0.00489417		-0.778717	0.295754	0.00846384
k__Bacteria;p__Proteobacteria;c__Betaproteobacteria;o__Burkholderiales;f__Alcaligenaceae	0.03	0.09		0.0362545	3.02555	0.990439		0.147697	3.70007	0.968159		0.0792908	3.75693	0.983162
k__Bacteria;p__Proteobacteria;c__Betaproteobacteria;o__Burkholderiales;f__Alcaligenaceae;g__Sutterella	0.03	0.09		0.122745	3.02555	0.967639		0.243577	3.29088	0.940998		0.234564	3.30528	0.943424
k__Bacteria;p__Proteobacteria;c__Betaproteobacteria;o__Burkholderiales;f__Burkholderiaceae	107.9	65.59		-0.815763	0.27131	0.00264047		-0.981273	0.304444	0.00126783		-0.94465	0.30974	0.00228978
k__Bacteria;p__Proteobacteria;c__Betaproteobacteria;o__Burkholderiales;f__Burkholderiaceae;g__Lautropia	107.9	65.59		-0.838819	0.264487	0.00151655		-0.818598	0.283748	0.00391476		-0.824856	0.286506	0.0039892
k__Bacteria;p__Proteobacteria;c__Betaproteobacteria;o__Burkholderiales;f__Comamonadaceae	10.68	8.28		-0.499851	0.511803	0.328745		-0.124892	0.624859	0.841581		-0.0529123	0.641775	0.934291
k__Bacteria;p__Proteobacteria;c__Betaproteobacteria;o__Neisseriales	2340.6	1899.43		-0.359544	0.13926	0.00982839		-0.19738	0.163708	0.227938		-0.169309	0.166881	0.310322
k__Bacteria;p__Proteobacteria;c__Betaproteobacteria;o__Neisseriales;f__Neisseriaceae	2340.6	1899.43		-0.42232	0.15794	0.00749702		-0.274754	0.182532	0.132262		-0.248113	0.186248	0.182807
k__Bacteria;p__Proteobacteria;c__Betaproteobacteria;o__Neisseriales;f__Neisseriaceae;g__Eikenella	100.76	73.7		-0.537101	0.222852	0.0159472		-0.109092	0.229443	0.634456		-0.0958438	0.228675	0.675124
k__Bacteria;p__Proteobacteria;c__Betaproteobacteria;o__Neisseriales;f__Neisseriaceae;g__Kingella	5.3	2.59		-0.691297	0.455499	0.129098		-0.411309	0.519531	0.428539		-0.404225	0.526008	0.442204
k__Bacteria;p__Proteobacteria;c__Betaproteobacteria;o__Neisseriales;f__Neisseriaceae;g__Neisseria	2211.96	1808.41		-0.371487	0.142124	0.00895347		-0.210023	0.149045	0.158799		-0.204321	0.15025	0.173871
k__Bacteria;p__Proteobacteria;c__Betaproteobacteria;o__Neisseriales;f__Neisseriaceae;g__Neisseria;s__bacilliformis	0.52	1.31		-0.279824	1.59757	0.860957		0.608639	1.76205	0.729782		0.400766	1.80172	0.823975
k__Bacteria;p__Proteobacteria;c__Betaproteobacteria;o__Neisseriales;f__Neisseriaceae;g__Neisseria;s__oralis	39.41	16.7		-1.33572	0.385374	0.000528174		-0.581821	0.385407	0.131139		-0.583383	0.385477	0.130177
k__Bacteria;p__Proteobacteria;c__Betaproteobacteria;o__Neisseriales;f__Neisseriaceae;g__Neisseria;s__subflava	1727.61	1481.24		-0.322124	0.164757	0.0505651		-0.111749	0.172199	0.516369		-0.106416	0.172203	0.536595
k__Bacteria;p__Proteobacteria;c__Deltaproteobacteria	4.56	5.65		0.187149	0.422033	0.657444		0.411712	0.51205	0.42137		0.397413	0.525495	0.449491
k__Bacteria;p__Proteobacteria;c__Deltaproteobacteria;o__Desulfobacterales	1.12	1.98		0.726476	0.559184	0.193885		1.12341	0.837189	0.179634		1.0207	0.871245	0.24138
k__Bacteria;p__Proteobacteria;c__Deltaproteobacteria;o__Desulfobacterales;f__Desulfobulbaceae	1.12	1.98		0.616974	0.54717	0.259501		1.06891	0.833615	0.19975		0.967122	0.863174	0.262533
k__Bacteria;p__Proteobacteria;c__Deltaproteobacteria;o__Desulfobacterales;f__Desulfobulbaceae;g__Desulfobulbus	1.12	1.98		0.723903	0.545809	0.184742		0.111342	0.596376	0.851897		-0.0253216	0.606762	0.966712
k__Bacteria;p__Proteobacteria;c__Deltaproteobacteria;o__Desulfovibrionales	3.44	3.67		0.718721	0.542948	0.18559		0.0814992	0.809694	0.919825		0.0543513	0.835675	0.948143
k__Bacteria;p__Proteobacteria;c__Deltaproteobacteria;o__Desulfovibrionales;f__Desulfomicrobiaceae	2.93	2.83		0.603146	0.607838	0.321061		-0.549504	0.955316	0.565151		-0.829539	0.996517	0.405161
k__Bacteria;p__Proteobacteria;c__Deltaproteobacteria;o__Desulfovibrionales;f__Desulfomicrobiaceae;g__Desulfomicrobium	2.93	2.83		0.576524	0.611708	0.345945		-0.746395	0.726446	0.304203		-0.34706	0.732472	0.635628
k__Bacteria;p__Proteobacteria;c__Deltaproteobacteria;o__Desulfovibrionales;f__Desulfomicrobiaceae;g__Desulfomicrobium;s__orale	2.93	2.83		0.532777	0.620101	0.390242		-0.751656	0.735614	0.306872		-0.37107	0.742063	0.617038
k__Bacteria;p__Proteobacteria;c__Deltaproteobacteria;o__Desulfovibrionales;f__Desulfovibrionaceae	0.51	0.83		0.535539	1.02286	0.600578		-0.0677204	3.69512	0.985378		0.615858	3.75057	0.869571
k__Bacteria;p__Proteobacteria;c__Deltaproteobacteria;o__Desulfovibrionales;f__Desulfovibrionaceae;g__Desulfovibrio	0.51	0.83		0.685716	0.997401	0.491766		-0.0891	1.12419	0.936828		-0.122292	1.16303	0.916257
k__Bacteria;p__Proteobacteria;c__Epsilonproteobacteria	73.43	92.41		0.30831	0.112122	0.00596353		0.249294	0.124135	0.0446165		0.225668	0.126439	0.0742943
k__Bacteria;p__Proteobacteria;c__Epsilonproteobacteria;o__Campylobacterales	73.43	92.41		0.308033	0.11121	0.00560829		0.229645	0.123464	0.062882		0.205537	0.125909	0.102589
k__Bacteria;p__Proteobacteria;c__Epsilonproteobacteria;o__Campylobacterales;f__Campylobacteraceae	73.08	92.09		0.214372	0.107838	0.0468223		0.166595	0.123188	0.176258		0.140558	0.125349	0.262145
k__Bacteria;p__Proteobacteria;c__Epsilonproteobacteria;o__Campylobacterales;f__Campylobacteraceae;g__Campylobacter	73.08	92.09		0.277573	0.1172	0.017867		0.142112	0.126151	0.259945		0.120832	0.125604	0.336043
k__Bacteria;p__Proteobacteria;c__Epsilonproteobacteria;o__Campylobacterales;f__Helicobacteraceae	0.34	0.31		-0.222413	1.28767	0.862868		0.441151	3.69862	0.905058		7.31942	3.75252	0.0511124
k__Bacteria;p__Proteobacteria;c__Epsilonproteobacteria;o__Campylobacterales;f__Helicobacteraceae;g__Wolinella	0.34	0.31		-0.137734	1.22538	0.910505		0.18332	1.4085	0.896446		0.235116	1.49477	0.875015
k__Bacteria;p__Proteobacteria;c__Epsilonproteobacteria;o__Campylobacterales;f__Helicobacteraceae;g__Wolinella;s__succinogenes	0.34	0.31		-0.164614	1.25747	0.895847		0.167657	1.47515	0.909512		0.208606	1.56527	0.893978
k__Bacteria;p__Proteobacteria;c__Gammaproteobacteria	1126.49	873.98		-0.349042	0.127219	0.00607653		-0.237918	0.145871	0.102887		-0.208559	0.148093	0.159041
k__Bacteria;p__Proteobacteria;c__Gammaproteobacteria;o__Cardiobacteriales	9.23	5.24		-0.875166	0.349631	0.0123106		-0.236886	0.404494	0.55812		-0.205915	0.411259	0.616586
k__Bacteria;p__Proteobacteria;c__Gammaproteobacteria;o__Cardiobacteriales;f__Cardiobacteriaceae	9.23	5.24		-0.873689	0.359301	0.015031		-0.342402	0.413167	0.407259		-0.297867	0.41927	0.477429
k__Bacteria;p__Proteobacteria;c__Gammaproteobacteria;o__Cardiobacteriales;f__Cardiobacteriaceae;g__Cardiobacterium	7.78	4.7		-0.827057	0.352669	0.01902		-0.288788	0.368324	0.433004		-0.236211	0.369969	0.523173
k__Bacteria;p__Proteobacteria;c__Gammaproteobacteria;o__Enterobacteriales	41.35	70.2		2.28498	1.29889	0.0785471		2.99102	3.46026	NA		1.53819	3.74579	NA
k__Bacteria;p__Proteobacteria;c__Gammaproteobacteria;o__Enterobacteriales;f__Enterobacteriaceae	41.35	70.2		2.33243	1.2993	0.0726313		2.98542	3.45677	NA		1.70019	3.74588	0.649912
k__Bacteria;p__Proteobacteria;c__Gammaproteobacteria;o__Enterobacteriales;f__Enterobacteriaceae;g__Klebsiella	41.35	70.2		2.38095	1.29975	0.0669728		0.0947333	3.28952	NA		0.0244295	3.30307	NA
k__Bacteria;p__Proteobacteria;c__Gammaproteobacteria;o__Pasteurellales	1010.53	777.69		-0.435408	0.109962	7.50691e-05		-0.297751	0.13229	0.0244017		-0.274486	0.134608	0.0414351
k__Bacteria;p__Proteobacteria;c__Gammaproteobacteria;o__Pasteurellales;f__Pasteurellaceae	1010.53	777.69		-0.522101	0.128946	5.14419e-05		-0.375696	0.152039	0.0134713		-0.357369	0.154974	0.0211107
k__Bacteria;p__Proteobacteria;c__Gammaproteobacteria;o__Pasteurellales;f__Pasteurellaceae;g__Actinobacillus	27.12	19.04		-0.583324	0.693342	0.400168		0.579376	0.744602	0.436509		0.561116	0.752506	0.455871
k__Bacteria;p__Proteobacteria;c__Gammaproteobacteria;o__Pasteurellales;f__Pasteurellaceae;g__Actinobacillus;s__parahaemolyticus	27.12	19.04		-0.670783	0.700005	0.337935		-0.423197	1.79194	0.813303		0.507626	0.759274	0.503772
k__Bacteria;p__Proteobacteria;c__Gammaproteobacteria;o__Pasteurellales;f__Pasteurellaceae;g__Aggregatibacter	164.19	145.81		-0.24584	0.190832	0.197657		-0.101285	0.205872	0.622733		-0.0726405	0.201572	0.718571
k__Bacteria;p__Proteobacteria;c__Gammaproteobacteria;o__Pasteurellales;f__Pasteurellaceae;g__Aggregatibacter;s__segnis	138.15	124.22		-0.255744	0.20029	0.201648		-0.0410033	0.212911	0.847284		-0.0104381	0.208023	0.959981
k__Bacteria;p__Proteobacteria;c__Gammaproteobacteria;o__Pasteurellales;f__Pasteurellaceae;g__Haemophilus	780.65	598.5		-0.455015	0.116815	9.81305e-05		-0.309632	0.119109	0.00933418		-0.30015	0.119504	0.0120176
k__Bacteria;p__Proteobacteria;c__Gammaproteobacteria;o__Pasteurellales;f__Pasteurellaceae;g__Haemophilus;s__parainfluenzae	726.85	567.28		-0.437246	0.123872	0.000415853		-0.294616	0.12761	0.020959		-0.283273	0.127512	0.0263143
k__Bacteria;p__Proteobacteria;c__Gammaproteobacteria;o__Pseudomonadales	65.38	20.85		-0.372838	0.723864	0.606507		-1.39385	1.0415	0.180796		-0.709706	1.06525	0.50526
k__Bacteria;p__Proteobacteria;c__Gammaproteobacteria;o__Pseudomonadales;f__Moraxellaceae	65.38	20.85		-0.360272	0.719843	0.616732		-1.4279	1.03831	0.169066		-0.873187	1.06035	0.410229
k__Bacteria;p__Proteobacteria;c__Gammaproteobacteria;o__Pseudomonadales;f__Moraxellaceae;g__Enhydrobacter	0.52	0.46		-0.185576	1.31235	0.887548		-0.0184314	1.51483	0.990292		-0.220678	1.60162	0.890411
k__Bacteria;p__Proteobacteria;c__Gammaproteobacteria;o__Pseudomonadales;f__Moraxellaceae;g__Moraxella	64.85	20.39		-0.436779	0.81867	0.593671		0.352561	0.980959	NA		1.3171	1.02919	0.200637
k__Bacteria;p__Spirochaetes	67.56	80.89		0.18841	0.287337	0.512011		0.388485	0.346004	0.261532		0.328521	0.349832	0.347689
k__Bacteria;p__Spirochaetes;c__MVP-15	0.07	0.15		0.197337	3.02555	0.947996		-0.0386187	3.69926	0.991671		-0.11641	3.75625	0.975277
k__Bacteria;p__Spirochaetes;c__MVP-15;o__PL-11B10	0.07	0.15		0.183845	3.02555	0.951547		-0.0639066	3.6993	0.986217		-0.141301	3.75631	0.969993
k__Bacteria;p__Spirochaetes;c__Spirochaetes	67.49	80.74		0.229138	0.285942	0.422933		0.358242	0.351778	0.308499		0.296355	0.354965	0.403782
k__Bacteria;p__Spirochaetes;c__Spirochaetes;o__Sphaerochaetales	0.11	0.13		0.0101926	2.25862	0.996399		-0.15787	3.6997	0.965964		-0.223011	3.75665	0.952662
k__Bacteria;p__Spirochaetes;c__Spirochaetes;o__Sphaerochaetales;f__Sphaerochaetaceae	0.11	0.13		-0.0973237	2.26274	0.965692		-0.211568	3.69982	0.954399		-0.291987	3.75664	0.938046
k__Bacteria;p__Spirochaetes;c__Spirochaetes;o__Sphaerochaetales;f__Sphaerochaetaceae;g__Sphaerochaeta	0.11	0.13		-0.0108325	2.06896	0.995822		-0.120803	2.59101	0.962813		-0.182161	2.88853	0.949716
k__Bacteria;p__Spirochaetes;c__Spirochaetes;o__Spirochaetales	67.22	80.61		0.229996	0.287868	0.424311		0.334801	0.354344	0.344736		0.27145	0.357818	0.448076
k__Bacteria;p__Spirochaetes;c__Spirochaetes;o__Spirochaetales;f__Spirochaetaceae	67.22	80.61		0.0862966	0.277345	0.755685		0.297134	0.342878	0.386167		0.228964	0.345691	0.507755
k__Bacteria;p__Spirochaetes;c__Spirochaetes;o__Spirochaetales;f__Spirochaetaceae;g__Treponema	67.22	80.61		0.150497	0.291635	0.605823		-0.115168	0.316333	0.715805		-0.087571	0.312553	0.77934
k__Bacteria;p__Spirochaetes;c__Spirochaetes;o__Spirochaetales;f__Spirochaetaceae;g__Treponema;s__amylovorum	10.85	11.06		-0.0599181	0.411642	0.88427		-0.532825	0.446689	0.232935		-0.289817	0.443126	0.513093
k__Bacteria;p__Spirochaetes;c__Spirochaetes;o__Spirochaetales;f__Spirochaetaceae;g__Treponema;s__socranskii	2.33	2.04		-0.307581	0.401604	0.443747		-0.663109	0.437159	0.129302		-0.674363	0.442315	0.127353
k__Bacteria;p__SR1	30.8	32.93		0.0254081	0.290948	0.93041		0.231158	0.353035	0.512613		0.2055	0.354516	0.56214
k__Bacteria;p__Synergistetes	12.05	16.37		0.382424	0.315176	0.224989		0.329034	0.395333	0.405243		0.351213	0.405032	0.385875
k__Bacteria;p__Synergistetes;c__Synergistia	12.05	16.37		0.399065	0.315348	0.205702		0.317635	0.390858	0.416412		0.324363	0.400571	0.418083
k__Bacteria;p__Synergistetes;c__Synergistia;o__Synergistales	12.05	16.37		0.393652	0.314654	0.210912		0.308251	0.391031	0.43052		0.317918	0.401021	0.42791
k__Bacteria;p__Synergistetes;c__Synergistia;o__Synergistales;f__Dethiosulfovibrionaceae	12.05	16.37		0.299184	0.30744	0.330481		0.26823	0.38443	0.485342		0.278815	0.394047	0.479214
k__Bacteria;p__Synergistetes;c__Synergistia;o__Synergistales;f__Dethiosulfovibrionaceae;g__Pyramidobacter	0.19	0.76		1.4335	0.98308	0.144793		0.98286	1.11923	0.379859		0.734837	1.16199	0.527127
k__Bacteria;p__Synergistetes;c__Synergistia;o__Synergistales;f__Dethiosulfovibrionaceae;g__Pyramidobacter;s__piscolens	0.19	0.76		1.34872	1.01718	0.18486		0.976136	1.17338	0.405464		0.744727	1.21633	0.540357
k__Bacteria;p__Synergistetes;c__Synergistia;o__Synergistales;f__Dethiosulfovibrionaceae;g__TG5	11.86	15.61		0.290176	0.319825	0.364251		0.0140793	0.34403	0.967356		0.023168	0.3479	0.946905
k__Bacteria;p__Tenericutes	17.68	18.46		-0.00750786	0.313768	0.98091		-0.135119	0.365512	0.711627		-0.0716273	0.373038	0.847734
k__Bacteria;p__Tenericutes;c__Mollicutes	16.59	17.41		0.0776284	0.320521	0.80863		-0.158948	0.367397	0.665282		-0.0810922	0.374489	0.828566
k__Bacteria;p__Tenericutes;c__Mollicutes;o__Acholeplasmatales	3.78	3.7		-0.636121	0.901424	0.480384		-0.241572	1.57911	0.878414		-0.350118	1.66614	0.83356
k__Bacteria;p__Tenericutes;c__Mollicutes;o__Acholeplasmatales;f__Acholeplasmataceae	3.78	3.7		-0.663749	0.879754	0.450566		-0.302049	1.55471	0.845957		0.989608	1.64639	0.547788
k__Bacteria;p__Tenericutes;c__Mollicutes;o__Acholeplasmatales;f__Acholeplasmataceae;g__Acholeplasma	3.78	3.7		-0.602138	0.899906	0.503424		-0.914505	0.982398	0.35191		-0.946396	1.00621	0.346932
k__Bacteria;p__Tenericutes;c__Mollicutes;o__Mycoplasmatales	8.28	8.17		0.0469557	0.428033	0.912646		-0.224089	0.511696	0.661435		-0.238182	0.522625	0.648576
k__Bacteria;p__Tenericutes;c__Mollicutes;o__Mycoplasmatales;f__Mycoplasmataceae	8.28	8.17		-0.114469	0.418098	0.784251		-0.2932	0.503098	0.560036		-0.314039	0.513042	0.540463
k__Bacteria;p__Tenericutes;c__Mollicutes;o__Mycoplasmatales;f__Mycoplasmataceae;g__Mycoplasma	8.28	8.17		-0.0230728	0.431226	0.957329		-0.407062	0.467983	0.384398		-0.338778	0.473936	0.474721
k__Bacteria;p__Tenericutes;c__Mollicutes;o__RF39	4.53	5.54		0.370574	0.429305	0.38803		-0.553378	0.549109	0.313563		-0.511137	0.55691	0.358718
k__Bacteria;p__Tenericutes;c__RF3	1.08	1.06		-0.111102	0.649309	0.864139		0.200939	1.05635	0.849137		0.0299686	1.09501	0.978166
k__Bacteria;p__Tenericutes;c__RF3;o__ML615J-28	1.08	1.06		-0.141852	0.633061	0.8227		0.191125	1.04315	0.854627		0.0286596	1.08579	0.978942
k__Bacteria;p__TM7	191.68	209.96		0.0667002	0.13361	0.617628		0.101025	0.15708	0.520132		0.0700928	0.15901	0.659351
k__Bacteria;p__TM7;c__TM7-3	191.68	209.96		0.116818	0.140932	0.407162		0.123233	0.168662	0.464994		0.0843747	0.169634	0.618912
k__Bacteria;p__TM7;c__TM7-3;o__CW040	44.94	39.94		-0.197063	0.229899	0.391349		-0.229409	0.287451	0.424823		-0.238775	0.290993	0.411901
k__Bacteria;p__TM7;c__TM7-3;o__CW040;f__F16	14.85	20.15		0.344926	0.226482	0.127766		0.416391	0.275138	0.130181		0.416767	0.281534	0.138781
k__Bacteria;p__TM7;c__TM7-3;o__I025	6.77	9.24		0.370423	0.38492	0.33588		0.549319	0.454355	0.22666		0.502701	0.46472	0.279372
k__Bacteria;p__TM7;c__TM7-3;o__I025;f__Rs-045	6.77	9.24		0.34252	0.379293	0.3665		0.572634	0.447632	0.200808		0.520023	0.457086	0.255249
1 Sequence read counts were rarefied to 10000 sequences per sample
2 Model1: P-value was calculated by DESeq function, without adjustment
3 Model2: P-value was calculated by DESeq function, adjusted for age, sex, smoking status
4 Model3: P-value was calculated by DESeq function, adjusted for age, sex, smoking status, teeth loss after age 20，tooth brushing frequency
5 log2Fc: Log2Fc>0: the abundance of taxa in drinkers is high in comparison to non-drinkers; Log2Fc<0: the abundance of taxa in drinkers is lower in comparison to non-drinkers
6 lfcSE: the standard error value of Log2Fc

## Sheet: Table S2
Supplementary Table S2. Differentially abundant KEGG pathways between non-drinkers and drinkers based on LEfSe analysis.1
KEGG pathway	Average relative abundance(%)		P-value
	Non-drinkers (n=96)	Drinkers (n=54)
Metabolism; Nucleotide Metabolism; Pyrimidine metabolism	2.02	2.05	0.002
Metabolism; Nucleotide Metabolism; Purine metabolism	2.58	2.61	0.002
Metabolism; Metabolism of Other Amino Acids; Glutathione metabolism	0.37	0.35	<0.001
Metabolism; Metabolism of Cofactors and Vitamins; One carbon pool by folate	0.66	0.69	0.001
Metabolism; Lipid Metabolism; Lipid biosynthesis proteins	0.73	0.7	<0.001
Metabolism; Lipid Metabolism; Glycerophospholipid metabolism	0.61	0.59	<0.001
Metabolism; Lipid Metabolism; Fatty acid biosynthesis	0.55	0.52	<0.001
Metabolism; Glycan Biosynthesis and Metabolism; Other glycan degradation	0.1	0.12	<0.001
Metabolism; Enzyme Families; Peptidases	1.83	1.87	0.001
Metabolism; Carbohydrate Metabolism; Starch and sucrose metabolism	0.65	0.68	<0.001
Metabolism; Carbohydrate Metabolism; Pyruvate metabolism	1.09	1.06	<0.001
Metabolism; Carbohydrate Metabolism; Galactose metabolism	0.43	0.47	<0.001
Metabolism; Carbohydrate Metabolism; Fructose and mannose metabolism	0.62	0.67	<0.001
Metabolism; Carbohydrate Metabolism; Amino sugar and nucleotide sugar metabolism	1.18	1.23	<0.001
Metabolism; Amino Acid Metabolism; Valine, leucine and isoleucine biosynthesis	0.74	0.71	0.001
Metabolism; Amino Acid Metabolism; Arginine and proline metabolism	0.99	0.97	0.013
Genetic Information Processing; Translation; Ribosome Biogenesis	1.76	1.72	<0.001
Genetic Information Processing; Translation; Ribosome	2.84	2.87	0.003
Genetic Information Processing; Replication and Repair; DNA repair and recombination proteins	3.26	3.28	0.013
Environmental Information Processing; Membrane Transport; Secretion system	1.56	1.48	0.001
Cellular Processes; Cell Motility; Bacterial motility proteins	0.61	0.56	0.004
1 328 KEGG pathways identified from PICRUSt analysis were performed LEfSe analysis. 21 pathways with P-value <0.05 were shown in this table.
